# Supplementary material for: A genome-wide association study of seed composition traits in wild soybean (Glycine soja)
Source: BMC Genomics. 2017 Jan 5;18:18. doi: 10.1186/s12864-016-3397-4 (PMC5217241; doi:10.1186/s12864-016-3397-4)
Supplement: Additional file 5: — Candidate genes for the top SNPs associated with the seed composition traits. Soybean genes located in regions 50 kb in both directions from top SNPS. Shown are the locations of each SNP, the soybean gene ID and the Arabadopsis best hit, symbol and description. (XLSX 46 kb) [file 12864_2016_3397_MOESM5_ESM.xlsx]

## Sheet: Sheet1
Trait	SNP	CHR	BP		Locus Name	Best hit Arabadopsis	Arabadopsis symbol	Arabadopsis function description
				Location
PROTEIN	ss715617976	14	24367698	Intergenic
					Glyma.14G136800.1	AT1G09795.1	ATATP-PRT2,ATP-PRT2,HISN1B	ATP phosphoribosyl transferase 2
					Glyma.14G136900.1	AT4G31590.1	ATCSLC05,ATCSLC5,CSLC05,CSLC5	Cellulose-synthase-like C5
					Glyma.14G137000.1
PROTEIN	ss715631057	18	45438677	Intergenic
					No gene found
OIL	ss715585518	3	34839398	Intergenic
					Glyma.03G131900.1	AT2G41430.2	CID1,ERD15,LSR1	dehydration-induced protein (ERD15)
					Glyma.03G132000.1	AT3G57180.1	BPG2	P-loop containing nucleoside triphosphate hydrolases superfamily protein
					Glyma.03G132100.1
					Glyma.03G132200.1	AT2G41450.1		N-acetyltransferases;N-acetyltransferases
					Glyma.03G132300.1	AT3G08550.1	ABI8,ELD1,KOB1	elongation defective 1 protein / ELD1 protein
					Glyma.03G132400.1	AT1G52950.1		Nucleic acid-binding, OB-fold-like protein
					Glyma.03G132500.1	AT1G73180.1		Eukaryotic translation initiation factor eIF2A family protein
					Glyma.03G132600.1	AT3G57270.1	BG1	beta-1,3-glucanase 1
					Glyma.03G132700.1	AT3G57270.1	BG1	beta-1,3-glucanase 1
					Glyma.03G132800.1	AT5G03990.1
					Glyma.03G132900.1	AT3G57270.1	BG1	beta-1,3-glucanase 1
					Glyma.03G133000.1	AT3G10140.1	RECA3	RECA homolog 3
					Glyma.03G133100.1	AT5G10400.1		Histone superfamily protein
					Glyma.03G133200.1	AT3G57280.1		Transmembrane proteins 14C
					Glyma.03G133300.1	AT2G41510.1	ATCKX1,CKX1	cytokinin oxidase/dehydrogenase 1
					Glyma.03G133400.1	AT5G04000.2
					Glyma.03G133500.1	AT2G41520.1		Heat shock protein DnaJ with tetratricopeptide repeat
					Glyma.03G133600.1	AT4G20990.1	ACA4,ATACA4	alpha carbonic anhydrase 4
					Glyma.03G133700.1	AT3G57300.1	ATINO80,INO80	INO80 ortholog
OIL	ss715637730	20	36705945	In exon
					Glyma.20G124000.1	AT1G15130.1		Endosomal targeting BRO1-like domain-containing protein
					Glyma.20G124100.1	AT3G04240.1	SEC	Tetratricopeptide repeat (TPR)-like superfamily protein
					Glyma.20G124200.1	AT3G03280.1
					Glyma.20G124300.1
					Glyma.20G124400.1	AT5G61412.1
					Glyma.20G124500.1
					Glyma.20G124600.1	AT5G13240.1		transcription regulators
					Glyma.20G124700.1	AT1G15020.2	ATQSOX1,QSO2,QSOX1	quiescin-sulfhydryl oxidase 1
					Glyma.20G124800.1	AT2G01275.2		RING/FYVE/PHD zinc finger superfamily protein
					Glyma.20G124900.1	AT5G40940.1	FLA20	putative fasciclin-like arabinogalactan protein 20
					Glyma.20G125000.1	AT1G71110.1
					Glyma.20G125100.1	AT5G60370.1
					Glyma.20G125200.1	AT2G01290.1	RPI2	ribose-5-phosphate isomerase 2
OIL	ss715637732	20	36710220	In intron
					Glyma.20G124100.1	AT3G04240.1	SEC	Tetratricopeptide repeat (TPR)-like superfamily protein
					Glyma.20G124200.1	AT3G03280.1
					Glyma.20G124300.1
					Glyma.20G124400.1	AT5G61412.1
					Glyma.20G124500.1
					Glyma.20G124600.1	AT5G13240.1		transcription regulators
					Glyma.20G124700.1	AT1G15020.2	ATQSOX1,QSO2,QSOX1	quiescin-sulfhydryl oxidase 1
					Glyma.20G124800.1	AT2G01275.2		RING/FYVE/PHD zinc finger superfamily protein
					Glyma.20G124900.1	AT5G40940.1	FLA20	putative fasciclin-like arabinogalactan protein 20
					Glyma.20G125000.1	AT1G71110.1
					Glyma.20G125100.1	AT5G60370.1
					Glyma.20G125200.1	AT2G01290.1	RPI2	ribose-5-phosphate isomerase 2
					Glyma.20G125300.1
					Glyma.20G125400.1
PALMITIC ACID	ss715595323	6	5303094	Intergenic
					Glyma.06G068500.1	AT5G25360.2
					Glyma.06G068600.1	AT3G15730.1	PLD,PLDALPHA1	phospholipase D alpha 1
					Glyma.06G068700.1	AT3G15730.1	PLD,PLDALPHA1	phospholipase D alpha 1
					Glyma.06G068800.1	AT5G25390.2	SHN2	Integrase-type DNA-binding superfamily protein
					Glyma.06G068900.1	AT3G49500.1	RDR6,SDE1,SGS2	RNA-dependent RNA polymerase 6
					Glyma.06G069000.1	AT2G26660.1	ATSPX2,SPX2	SPX domain gene 2
					Glyma.06G069100.1	AT3G47650.1		DnaJ/Hsp40 cysteine-rich domain superfamily protein
					Glyma.06G069200.1	AT5G11200.1		DEAD/DEAH box RNA helicase family protein
					Glyma.06G069300.1	AT5G25400.1		Nucleotide-sugar transporter family protein
					Glyma.06G069400.1	AT2G18660.1	PNP-A	plant natriuretic peptide A
					Glyma.06G069500.1	AT4G32400.1	ATBT1,EMB104,EMB42,SHS1	Mitochondrial substrate carrier family protein
					Glyma.06G069600.1	AT4G32410.1	AtCESA1,CESA1,RSW1	cellulose synthase 1
					Glyma.06G069700.1	AT5G11270.1	OCP3	overexpressor of cationic peroxidase 3
					Glyma.06G069800.1	AT5G11280.1
PALMITIC ACID	ss715597684	7	37911072	Intergenic
					Glyma.07G208800.1	AT4G02750.1		Tetratricopeptide repeat (TPR)-like superfamily protein
					Glyma.07G208900.1	AT3G19010.1		2-oxoglutarate (2OG) and Fe(II)-dependent oxygenase superfamily protein
					Glyma.07G209000.1	AT3G19010.1		2-oxoglutarate (2OG) and Fe(II)-dependent oxygenase superfamily protein
					Glyma.07G209100.1	AT3G19000.1		2-oxoglutarate (2OG) and Fe(II)-dependent oxygenase superfamily protein
					Glyma.07G209200.1
					Glyma.07G209300.1	AT3G19050.1	POK2	phragmoplast orienting kinesin 2
					Glyma.07G209400.1	AT4G33950.1	ATOST1,OST1,P44,SNRK2-6,SNRK2.6,SRK2E	Protein kinase superfamily protein
PALMITIC ACID	ss715617910	14	22537916	Intergenic
					Glyma.14G131400.1
					Glyma.14G131500.1
					Glyma.14G131600.1
					Glyma.14G131700.1	AT4G31130.1		Protein of unknown function (DUF1218)
					Glyma.14G131800.1	AT5G53045.1
					Glyma.14G131900.1	AT3G49601.1
STEARIC ACID	ss715618427	14	17499955	5' UTR
					Glyma.14G121100.1	AT2G05642.1		Nucleic acid-binding, OB-fold-like protein
					Glyma.14G121200.1	AT1G77120.1	ADH,ADH1,ATADH,ATADH1	alcohol dehydrogenase 1
					Glyma.14G121300.1	AT4G07990.2		Chaperone DnaJ-domain superfamily protein
					Glyma.14G121400.1	AT1G43800.1		Plant stearoyl-acyl-carrier-protein desaturase family protein
					Glyma.14G121500.1	AT1G78810.1
					Glyma.14G121600.1	AT4G10180.1	ATDET1,DET1,FUS2	light-mediated development protein 1 / deetiolated1 (DET1)
STEARIC ACID	ss715618430	14	17561477	Intergenic
					Glyma.14G121500.1	AT1G78810.1
					Glyma.14G121600.1	AT4G10180.1	ATDET1,DET1,FUS2	light-mediated development protein 1 / deetiolated1 (DET1)
					Glyma.14G121700.1	AT1G22260.1	ZYP1,ZYP1a	Myosin heavy chain-related protein
STEARIC ACID	ss715625341	16	6804502	Intron
					Glyma.16G068100.1	AT5G14400.1	CYP724A1	cytochrome P450, family 724, subfamily A, polypeptide 1
					Glyma.16G068200.1	AT5G14410.1
					Glyma.16G068300.1	AT3G07060.1	emb1974	NHL domain-containing protein
					Glyma.16G068400.1	AT5G14420.1	RGLG2	RING domain ligase2
					Glyma.16G068500.1	AT5G40570.1		Surfeit locus protein 2 (SURF2)
					Glyma.16G068600.1	AT3G60730.1		Plant invertase/pectin methylesterase inhibitor superfamily
					Glyma.16G068700.1	AT5G14450.1		GDSL-like Lipase/Acylhydrolase superfamily protein
					Glyma.16G068800.1	AT5G14450.1		GDSL-like Lipase/Acylhydrolase superfamily protein
OLEIC ACID	ss715596070	7	11603310	intergenic
					Glyma.07G111900	AT2G28580.1		Plant protein of unknown function (DUF247)
					Glyma.07G112000	AT4G05180.1	PSBQ,PSBQ-2,PSII-Q	photosystem II subunit Q-2
					Glyma.07G112100	AT3G60400.1		Mitochondrial transcription termination factor family protein
					Glyma.07G112200	AT5G65290.1		LMBR1-like membrane protein
					Glyma.07G112300	AT5G65290.1		LMBR1-like membrane protein
OLEIC ACID	ss715617910	14	22537916	Intergenic
					Glyma.14G131400.1
					Glyma.14G131500.1
					Glyma.14G131600.1
					Glyma.14G131700.1	AT4G31130.1		Protein of unknown function (DUF1218)
					Glyma.14G131800.1	AT5G53045.1
					Glyma.14G131900.1	AT3G49601.1
OLEIC ACID	ss715623399	16	1258943	Intergenic
					Glyma.16G013900.1	AT1G72330.1	ALAAT2	alanine aminotransferase 2
					Glyma.16G014000.1	AT1G53840.1	ATPME1,PME1	pectin methylesterase 1
					Glyma.16G014100.1	AT3G14310.1	ATPME3,PME3	pectin methylesterase 3
					Glyma.16G014200.1	AT5G12370.3	SEC10	exocyst complex component sec10
					Glyma.16G014300.1
					Glyma.16G014400.1	AT1G17280.2	UBC34	ubiquitin-conjugating enzyme 34
					Glyma.16G014500.1	AT3G06840.1
					Glyma.16G014600.1	AT1G72310.1	ATL3	RING/U-box superfamily protein
					Glyma.16G014700.1	AT1G72310.1	ATL3	RING/U-box superfamily protein
					Glyma.16G014800.1	AT5G50420.1		O-fucosyltransferase family protein
					Glyma.16G014900.1	AT1G53760.1
OLEIC ACID	ss715623400	16	1260003	Intergenic
					Glyma.16G013800.1	AT1G53860.1		Remorin family protein
					Glyma.16G013900.1	AT1G72330.1	ALAAT2	alanine aminotransferase 2
					Glyma.16G014000.1	AT1G53840.1	ATPME1,PME1	pectin methylesterase 1
					Glyma.16G014100.1	AT3G14310.1	ATPME3,PME3	pectin methylesterase 3
					Glyma.16G014200.1	AT5G12370.3	SEC10	exocyst complex component sec10
					Glyma.16G014300.1
					Glyma.16G014400.1	AT1G17280.2	UBC34	ubiquitin-conjugating enzyme 34
					Glyma.16G014500.1	AT3G06840.1
					Glyma.16G014600.1	AT1G72310.1	ATL3	RING/U-box superfamily protein
					Glyma.16G014700.1	AT1G72310.1	ATL3	RING/U-box superfamily protein
					Glyma.16G014800.1	AT5G50420.1		O-fucosyltransferase family protein
					Glyma.16G014900.1	AT1G53760.1
OLEIC ACID	ss715633271	19	12874336	intergenic
					Glyma.19G061800			hypothetical protein
LINOLEIC ACID	ss715582510	2	39934224	intergenic	Glyma.02G212700.1	AT4G24610.1
					Glyma.02G212800.1
					Glyma.02G212900.1
					Glyma.02G213000.1	AT1G09750.1		Eukaryotic aspartyl protease family protein
					Glyma.02G213100.1	AT1G09740.1		Adenine nucleotide alpha hydrolases-like superfamily protein
					Glyma.02G213200.1	AT1G58120.1
					Glyma.02G213300.1	AT1G58122.1	CPuORF45	conserved peptide upstream open reading frame 45
					Glyma.02G213400.1	AT5G65450.1	UBP17	ubiquitin-specific protease 17
					Glyma.02G213500.1	AT5G49700.1		Predicted AT-hook DNA-binding family protein
					Glyma.02G213600.1	AT4G24550.2		Clathrin adaptor complexes medium subunit family protein
					Glyma.02G213700.1	AT4G33580.1	ATBCA5,BCA5	beta carbonic anhydrase 5
LINOLEIC ACID	ss715582512	2	39940256	intergenic	Glyma.02G212700.1	AT4G24610.1
					Glyma.02G212800.1
					Glyma.02G212900.1
					Glyma.02G213000.1	AT1G09750.1		Eukaryotic aspartyl protease family protein
					Glyma.02G213100.1	AT1G09740.1		Adenine nucleotide alpha hydrolases-like superfamily protein
					Glyma.02G213200.1	AT1G58120.1
					Glyma.02G213300.1	AT1G58122.1	CPuORF45	conserved peptide upstream open reading frame 45
					Glyma.02G213400.1	AT5G65450.1	UBP17	ubiquitin-specific protease 17
					Glyma.02G213500.1	AT5G49700.1		Predicted AT-hook DNA-binding family protein
					Glyma.02G213600.1	AT4G24550.2		Clathrin adaptor complexes medium subunit family protein
					Glyma.02G213700.1	AT4G33580.1	ATBCA5,BCA5	beta carbonic anhydrase 5
					Glyma.02G213800.1	AT3G25710.1	ATAIG1,BHLH32,TMO5	basic helix-loop-helix 32
LINOLEIC ACID	ss715596075	7	11584261	intron	Glyma.07G111800.1	AT2G14210.1	AGL44,ANR1	AGAMOUS-like 44
					Glyma.07G111900.1	AT2G28580.1		Plant protein of unknown function (DUF247)
					Glyma.07G112000.1	AT4G05180.1	PSBQ,PSBQ-2,PSII-Q	photosystem II subunit Q-2
					Glyma.07G112100.1	AT3G60400.1		Mitochondrial transcription termination factor family protein
					Glyma.07G112200.1	AT5G65290.1		LMBR1-like membrane protein
LINOLEIC ACID	ss715596074	7	11585878	intron	Glyma.07G111800.1	AT2G14210.1	AGL44,ANR1	AGAMOUS-like 44
					Glyma.07G111900.1	AT2G28580.1		Plant protein of unknown function (DUF247)
					Glyma.07G112000.1	AT4G05180.1	PSBQ,PSBQ-2,PSII-Q	photosystem II subunit Q-2
					Glyma.07G112100.1	AT3G60400.1		Mitochondrial transcription termination factor family protein
					Glyma.07G112200.1	AT5G65290.1		LMBR1-like membrane protein
LINOLEIC ACID	ss715596072	7	11592971	intergenic	Glyma.07G111900.1	AT2G28580.1		Plant protein of unknown function (DUF247)
					Glyma.07G112000.1	AT4G05180.1	PSBQ,PSBQ-2,PSII-Q	photosystem II subunit Q-2
					Glyma.07G112100.1	AT3G60400.1		Mitochondrial transcription termination factor family protein
					Glyma.07G112200.1	AT5G65290.1		LMBR1-like membrane protein
					Glyma.07G112300.1	AT5G65290.1		LMBR1-like membrane protein
LINOLEIC ACID	ss715596071	7	11602516	intergenic	Glyma.07G111900.1	AT2G28580.1		Plant protein of unknown function (DUF247)
					Glyma.07G112000.1	AT4G05180.1	PSBQ,PSBQ-2,PSII-Q	photosystem II subunit Q-2
					Glyma.07G112100.1	AT3G60400.1		Mitochondrial transcription termination factor family protein
					Glyma.07G112200.1	AT5G65290.1		LMBR1-like membrane protein
					Glyma.07G112300.1	AT5G65290.1		LMBR1-like membrane protein
LINOLEIC ACID	ss715596070	7	11603310	intergenic	Glyma.07G111900.1	AT2G28580.1		Plant protein of unknown function (DUF247)
					Glyma.07G112000.1	AT4G05180.1	PSBQ,PSBQ-2,PSII-Q	photosystem II subunit Q-2
					Glyma.07G112100.1	AT3G60400.1		Mitochondrial transcription termination factor family protein
					Glyma.07G112200.1	AT5G65290.1		LMBR1-like membrane protein
					Glyma.07G112300.1	AT5G65290.1		LMBR1-like membrane protein
LINOLEIC ACID	ss715596058	7	11756838	intergenic	Glyma.07G112900.1	AT4G37440.1
					Glyma.07G113000.1	AT4G37445.1
					Glyma.07G113100.1	AT1G20925.1		Auxin efflux carrier family protein
					Glyma.07G113200.1	AT1G20925.1		Auxin efflux carrier family protein
					Glyma.07G113300.1
					Glyma.07G113400.1	AT1G10095.1		Protein prenylyltransferase superfamily protein
LINOLEIC ACID	ss715604488	9	44197778	CDS	Glyma.09G218500.1	AT1G31730.1		Adaptin family protein
					Glyma.09G218600.1	AT4G19230.1	CYP707A1	cytochrome P450, family 707, subfamily A, polypeptide 1
					Glyma.09G218700.1	AT2G16800.1		high-affinity nickel-transport family protein
					Glyma.09G218800.1	AT4G34830.1	MRL1	Pentatricopeptide repeat (PPR) superfamily protein
					Glyma.09G218900.1	AT4G34800.1		SAUR-like auxin-responsive protein family
					Glyma.09G219000.1	AT4G34770.1		SAUR-like auxin-responsive protein family
					Glyma.09G219100.1	AT4G38840.1		SAUR-like auxin-responsive protein family
					Glyma.09G219200.1	AT4G38840.1		SAUR-like auxin-responsive protein family
					Glyma.09G219300.1	AT5G18050.1		SAUR-like auxin-responsive protein family
					Glyma.09G219400.1	AT2G21200.1		SAUR-like auxin-responsive protein family
					Glyma.09G219500.1	AT4G38840.1		SAUR-like auxin-responsive protein family
					Glyma.09G219600.1	AT4G38840.1		SAUR-like auxin-responsive protein family
					Glyma.09G219700.1	AT5G18020.1		SAUR-like auxin-responsive protein family
					Glyma.09G219800.1	AT4G38840.1		SAUR-like auxin-responsive protein family
LINOLENIC ACID	ss715583655	2	573749	Intergenic
					Glyma.02G004800.1	AT4G14746.1
					Glyma.02G004900.1
					Glyma.02G005000.1	AT5G18420.2
					Glyma.02G005100.1	AT3G22810.1		Plant protein of unknown function (DUF828) with plant pleckstrin homology-like region
					Glyma.02G005200.1	AT1G04420.1		NAD(P)-linked oxidoreductase superfamily protein
					Glyma.02G005300.1	AT4G14368.1		Regulator of chromosome condensation (RCC1) family protein
					Glyma.02G005400.1	AT4G14380.1
					Glyma.02G005500.1	AT5G43330.1		Lactate/malate dehydrogenase family protein
					Glyma.02G005600.1	AT3G23250.1	ATMYB15,ATY19,MYB15	myb domain protein 15
LINOLENIC ACID	ss715583662	2	578327	Intron
					Glyma.02G005000.1	AT5G18420.2
					Glyma.02G005100.1	AT3G22810.1		Plant protein of unknown function (DUF828) with plant pleckstrin homology-like region
					Glyma.02G005200.1	AT1G04420.1		NAD(P)-linked oxidoreductase superfamily protein
					Glyma.02G005300.1	AT4G14368.1		Regulator of chromosome condensation (RCC1) family protein
					Glyma.02G005400.1	AT4G14380.1
					Glyma.02G005500.1	AT5G43330.1		Lactate/malate dehydrogenase family protein
					Glyma.02G005600.1	AT3G23250.1	ATMYB15,ATY19,MYB15	myb domain protein 15
					Glyma.02G005700.1	AT1G04400.2	AT-PHH1,ATCRY2,CRY2,FHA,PHH1	cryptochrome 2
LINOLENIC ACID	ss715617909	14	22514991	Intergenic
					Glyma.14G131400.1
					Glyma.14G131500.1
					Glyma.14G131600.1
					Glyma.14G131700.1	AT4G31130.1		Protein of unknown function (DUF1218)
					Glyma.14G131800.1	AT5G53045.1
LINOLENIC ACID	ss715617910	14	22537916	Intergenic
					Glyma.14G131400.1
					Glyma.14G131500.1
					Glyma.14G131600.1
					Glyma.14G131700.1	AT4G31130.1		Protein of unknown function (DUF1218)
					Glyma.14G131800.1	AT5G53045.1
					Glyma.14G131900.1	AT3G49601.1
